# Supplementary material for: The impact of influencer marketing in the tourism industry: A digital marketing perspective
Source: PLoS One. 2025 Dec 12;20(12):e0338423. doi: 10.1371/journal.pone.0338423 (PMC12700370; doi:10.1371/journal.pone.0338423)
Supplement: S1 Data — (CSV) [file pone.0338423.s001.csv]

WoM1	WoM2	WoM3	CC1	CC2	CC3	CT1	CT2	CT3	EC1	EC2	EC3	BA1	BA2	BA3	CP1	CP2	CP3	PI1	PI2	PI3
5	5	5	5	5	5	5	5	5	5	5	5	5	5	5	5	5	5	5	5	5
5	5	5	5	5	5	5	5	5	5	5	5	5	5	5	5	5	5	5	5	5
4	5	3	5	5	5	4	5	5	4	4	4	5	4	5	5	5	5	4	5	5
4	4	4	4	4	4	5	5	4	3	4	4	4	5	4	4	4	4	5	2	3
3	3	3	2	2	2	3	3	3	2	4	3	3	3	3	2	2	2	4	3	3
4	4	4	4	4	4	3	3	3	2	4	4	4	4	4	4	4	4	4	4	4
4	5	5	5	5	5	4	5	5	5	5	5	5	4	5	5	5	5	4	4	4
4	5	5	4	4	4	3	4	4	3	5	4	4	4	3	4	4	4	4	4	5
4	3	3	4	4	4	2	2	2	2	2	2	5	5	4	4	4	4	4	3	2
4	4	4	4	4	4	4	4	4	4	4	4	4	4	4	4	4	4	4	4	4
5	5	5	4	4	4	4	4	5	4	3	3	4	4	3	4	4	4	4	3	4
4	4	4	4	4	4	4	4	4	4	4	4	4	4	4	4	4	4	4	4	4
3	4	3	4	3	3	2	3	2	2	3	2	3	3	3	4	3	3	2	3	3
4	4	4	4	4	5	4	4	3	4	4	4	4	4	4	4	4	5	4	4	4
4	4	4	4	4	4	4	4	4	4	4	4	4	4	4	4	4	4	4	4	4
3	4	3	4	3	4	3	4	4	3	2	2	4	5	3	4	3	4	2	4	4
4	4	4	4	5	4	4	4	4	4	4	4	4	4	4	4	5	4	4	5	4
3	3	3	3	3	3	3	3	3	3	3	3	3	3	3	3	3	3	4	4	4
3	4	3	5	5	5	4	3	4	4	4	4	4	3	4	5	5	5	4	4	4
3	4	3	5	5	5	4	3	4	4	4	4	4	4	4	4	4	3	4	5	2
4	4	4	5	5	5	3	3	4	4	4	4	4	4	4	4	2	3	3	4	4
4	4	4	4	4	4	4	4	4	3	4	5	5	4	5	4	4	4	4	4	4
4	4	5	2	2	2	4	4	5	5	5	5	5	4	4	4	5	5	4	4	4
3	4	4	4	4	4	4	4	3	3	3	4	4	3	4	4	5	5	4	4	4
4	4	4	5	5	5	3	3	3	3	3	3	3	3	3	4	4	4	4	4	4
4	4	4	4	4	4	2	4	2	4	4	4	4	5	4	5	4	3	3	2	4
2	3	3	4	4	4	2	4	2	2	4	3	3	3	4	3	2	4	3	3	3
4	4	4	4	4	4	4	4	4	4	4	4	4	4	4	4	4	4	4	4	4
4	5	5	4	4	4	3	4	4	3	4	4	4	4	4	5	4	4	4	4	4
3	2	3	4	4	4	3	4	3	1	5	3	4	2	5	3	4	3	3	2	4
4	4	4	4	4	4	4	4	4	4	4	4	4	4	4	4	4	4	4	4	4
4	4	4	4	4	4	4	4	4	4	4	4	4	4	4	4	4	4	4	4	4
4	4	4	4	5	4	4	4	4	4	4	4	4	4	4	4	4	4	4	3	4
4	4	3	5	4	4	3	5	5	4	3	3	3	3	3	3	5	5	5	3	3
3	4	4	4	3	4	4	4	4	4	4	4	4	4	4	4	4	4	3	4	4
2	2	3	3	4	2	2	2	3	3	4	3	3	2	3	2	2	3	3	3	3
5	4	4	4	4	4	4	4	4	4	4	4	4	4	4	4	4	4	4	4	4
4	4	5	5	5	3	3	4	5	5	4	5	3	4	3	3	4	5	3	4	5
3	4	2	3	5	3	5	3	2	2	3	2	2	2	2	5	3	2	5	5	5
3	4	3	3	3	5	5	4	5	4	5	5	4	5	5	5	4	5	3	2	2
3	4	3	3	3	4	4	4	3	3	3	3	3	3	3	4	4	3	3	3	3
3	4	4	4	4	3	3	4	3	3	3	4	2	3	3	3	4	3	4	4	4
3	3	4	4	4	4	4	4	4	3	3	3	4	4	4	4	4	4	4	5	5
4	4	5	4	4	3	3	4	4	4	4	4	3	4	3	3	4	4	4	4	4
5	4	4	4	5	4	2	4	4	2	4	5	4	2	2	4	4	5	4	4	4
4	4	4	4	3	4	3	4	3	2	3	3	2	4	4	3	4	4	3	3	3
4	4	4	4	4	4	4	4	4	4	4	4	4	4	4	4	4	4	4	4	4
5	4	4	4	4	4	4	4	3	4	4	4	4	4	4	4	4	4	4	4	4
4	5	4	4	4	3	4	5	4	4	4	4	4	3	4	4	5	4	4	3	4
3	4	4	4	4	4	4	4	4	3	4	4	3	3	4	4	4	4	4	4	4
3	4	3	3	4	4	3	4	4	4	4	4	4	4	4	4	4	4	4	4	4
4	4	4	4	4	4	4	2	4	3	4	4	4	4	4	4	4	4	4	4	4
5	4	4	5	5	5	2	2	3	4	5	4	3	2	4	5	4	5	3	2	4
2	4	5	5	5	5	4	4	3	3	4	4	3	4	4	4	4	3	4	4	4
4	4	4	5	5	5	4	4	4	4	4	4	4	4	4	5	5	5	4	4	4
4	4	4	4	4	4	3	4	4	4	4	5	4	5	4	4	4	4	4	4	5
4	4	3	2	2	2	4	4	4	4	4	5	4	4	3	2	2	2	4	4	3
4	5	4	4	4	4	4	5	4	4	4	5	5	4	4	4	4	4	4	5	5
5	5	4	5	5	5	3	4	3	2	4	4	3	3	4	5	5	5	4	2	5
4	3	4	4	4	4	3	3	4	4	4	5	4	3	3	4	4	4	3	3	4
4	4	5	4	4	4	3	5	5	4	5	5	3	5	5	4	4	4	4	4	4
4	4	4	4	4	4	4	4	4	4	4	4	4	4	4	4	4	4	4	4	4
4	4	4	4	4	4	4	4	4	4	4	4	4	4	4	4	4	4	4	4	4
4	4	4	4	4	4	4	4	4	4	4	4	4	4	4	4	4	4	4	4	4
3	4	4	4	4	4	4	4	3	3	3	2	4	2	4	4	4	4	4	4	4
5	4	4	5	4	5	5	5	5	5	4	5	4	5	5	5	4	5	4	4	5
3	3	3	3	3	3	3	3	3	3	3	3	4	4	4	3	3	3	3	3	3
3	4	3	3	4	3	3	2	4	3	4	4	3	4	4	3	4	3	4	4	4
5	4	4	4	4	4	4	4	4	4	4	4	3	4	4	4	4	4	4	4	4
4	4	4	5	4	5	3	4	3	2	5	5	3	3	3	5	4	5	4	3	5
2	5	5	5	5	5	5	5	5	5	5	5	5	5	5	5	5	5	5	5	5
2	4	3	3	4	3	3	3	4	2	4	2	2	2	2	3	4	3	2	2	4
4	5	3	4	5	4	5	4	5	5	4	4	4	4	4	4	5	4	4	4	4
4	4	4	4	4	3	4	3	4	3	4	4	3	3	4	4	4	3	3	3	4
5	4	5	5	4	4	5	4	5	5	4	4	5	4	5	5	4	4	5	4	5
3	3	3	5	5	4	5	4	4	4	5	5	4	4	4	5	5	4	4	4	2
5	5	5	4	4	4	4	4	4	4	4	4	4	4	4	4	4	4	4	4	4
4	4	4	4	4	4	4	4	4	3	4	4	4	4	4	4	4	4	4	4	4
4	4	4	4	4	4	3	4	3	3	4	4	3	4	3	4	4	4	4	3	4
4	4	3	5	4	4	4	3	3	4	5	4	4	3	3	5	4	4	4	3	4
4	4	4	4	4	4	4	5	4	4	4	4	4	4	4	4	4	4	4	4	4
3	3	4	3	3	3	3	3	4	2	2	3	4	3	4	3	3	3	3	3	3
4	4	4	4	4	4	4	4	4	4	4	4	4	4	4	4	4	4	4	4	4
4	4	4	3	4	3	3	3	3	3	3	3	3	3	3	3	4	3	3	3	3
3	4	4	3	3	4	3	3	3	3	3	3	4	4	4	3	3	4	4	4	4
3	4	3	4	4	3	4	4	4	4	4	3	4	4	4	4	4	3	4	4	4
4	4	4	4	4	4	3	4	3	4	4	4	3	4	4	3	4	3	4	4	4
2	2	2	4	4	4	2	2	2	2	2	2	2	2	2	2	2	2	2	2	2
4	4	4	5	5	5	4	4	4	4	5	5	4	5	4	4	4	4	4	3	3
4	5	5	5	5	5	5	5	4	4	5	4	4	5	5	5	5	4	4	5	4
3	3	4	5	5	5	4	4	3	4	3	4	3	3	3	4	4	3	3	4	4
3	4	4	4	4	4	3	3	3	4	4	4	4	4	3	3	3	3	3	3	4
3	4	3	2	2	2	3	3	4	2	4	4	3	4	4	3	3	4	3	3	4
3	3	3	4	4	4	4	4	4	4	4	4	4	4	4	4	4	4	4	4	4
4	4	4	5	5	5	2	2	2	3	3	3	4	4	3	2	2	2	4	4	4
4	4	3	4	4	4	4	3	3	3	3	3	4	4	2	4	3	3	3	4	4
3	3	4	4	4	4	3	4	3	4	4	3	2	2	2	3	4	3	2	2	4
2	2	3	4	4	4	2	2	2	2	2	2	2	2	2	2	2	2	2	2	2
4	3	3	4	4	4	5	4	4	5	5	4	4	4	3	5	4	4	5	5	5
4	4	3	4	4	4	4	2	3	4	4	4	4	2	4	4	4	4	5	4	4
3	4	4	5	3	5	3	4	4	3	3	3	3	4	4	4	4	4	5	4	4
4	5	4	5	5	4	4	4	5	4	4	4	4	5	4	4	4	4	4	2	4
3	3	4	2	4	2	3	4	2	2	4	3	3	4	3	3	2	3	2	2	2
3	3	3	3	3	3	3	3	3	3	3	3	3	3	3	3	3	3	3	3	3
4	4	4	4	5	4	4	4	4	4	4	4	3	4	4	4	4	5	4	4	4
4	4	4	4	4	4	4	4	4	4	4	4	4	3	3	3	3	4	3	3	4
3	4	4	3	3	4	3	5	5	4	4	4	4	4	3	4	5	3	5	2	5
3	3	3	3	3	3	3	3	3	3	3	3	3	3	3	3	3	3	3	3	3
4	4	5	4	4	3	3	4	3	3	5	5	4	4	4	4	4	4	4	4	5
4	4	4	4	4	4	4	4	4	4	4	4	4	4	4	4	4	4	4	4	4
3	4	4	3	4	4	3	4	4	4	3	4	3	2	4	4	2	3	5	4	4
4	5	4	4	5	4	3	4	3	4	4	4	3	4	4	4	4	4	4	4	4
4	4	4	4	2	2	2	3	2	2	4	4	4	4	3	3	4	4	4	2	2
4	5	4	5	4	5	5	4	5	4	5	5	4	5	4	5	4	4	4	4	3
4	4	3	3	4	3	4	3	3	4	4	3	3	3	4	4	4	4	4	4	4
5	4	4	4	4	4	4	4	4	4	4	4	4	4	4	4	4	4	4	5	4
3	3	3	4	3	3	3	4	3	4	3	3	4	3	4	3	4	4	4	3	3
4	4	4	4	4	4	4	5	4	2	4	4	2	4	4	4	4	5	4	4	5
4	4	4	4	4	4	4	4	4	4	4	4	4	4	4	4	4	4	4	4	4
3	4	4	4	4	4	2	4	2	4	4	4	3	4	4	4	4	4	4	4	4
4	4	4	4	4	4	4	3	3	4	4	4	4	4	4	4	4	4	4	4	4
3	4	4	4	2	3	3	3	3	3	3	3	4	4	4	4	4	4	4	4	4
3	3	3	3	3	3	3	3	3	3	3	3	3	3	3	3	3	3	3	3	3
2	4	4	3	3	3	3	3	3	3	3	3	3	3	3	3	3	3	3	3	3
4	4	5	3	3	3	3	4	2	4	4	4	5	5	5	4	4	4	4	4	5
3	4	3	4	3	5	3	4	3	3	3	3	3	3	3	3	4	4	3	4	4
4	4	5	5	5	5	5	5	5	5	5	5	5	5	5	5	5	5	5	5	5
4	4	4	5	5	5	2	2	2	2	2	2	4	4	4	1	3	3	2	4	4
4	4	3	5	5	5	4	4	4	2	4	4	4	4	2	4	2	4	4	3	4
4	4	3	5	5	5	2	4	5	4	4	4	4	3	4	3	3	4	4	4	5
4	4	4	4	4	4	4	4	4	3	4	4	3	4	4	4	4	4	4	4	4
3	2	4	2	2	2	4	3	4	1	3	4	4	5	5	3	3	4	4	4	4
4	4	4	4	4	4	2	4	4	5	3	5	4	4	4	4	4	5	5	3	4
3	3	3	5	5	5	2	2	2	2	2	2	3	3	3	1	1	4	2	2	2
4	4	5	4	4	4	5	3	5	4	5	4	2	4	4	4	5	4	4	4	5
2	2	2	4	4	4	2	2	2	2	2	2	2	2	2	2	2	2	2	2	2
4	4	4	4	4	4	4	4	4	4	4	4	4	4	4	4	4	4	4	4	4
4	4	4	4	4	4	4	4	4	4	4	4	4	4	4	4	4	4	4	4	4
3	4	3	4	4	4	3	3	4	3	4	5	4	5	4	3	4	5	4	3	4
4	5	4	4	3	1	4	5	4	4	4	4	3	3	4	4	4	4	3	3	3
4	5	4	4	4	5	5	4	4	4	4	5	4	4	5	4	4	5	3	5	4
5	5	5	5	5	5	5	5	5	5	5	5	5	5	5	5	5	5	5	5	5
4	4	4	4	4	4	3	3	4	4	4	4	4	4	4	4	4	4	4	4	4
4	3	2	4	3	4	2	2	4	4	3	3	4	2	3	4	3	3	2	2	4
3	3	3	3	3	4	4	4	4	3	3	3	3	3	3	3	3	3	4	4	4
4	4	4	3	3	4	3	3	4	4	4	4	3	3	3	4	4	4	3	3	3
5	4	4	4	4	3	4	4	4	4	4	3	4	4	4	4	4	3	4	4	3
3	4	4	4	4	3	3	2	4	4	4	4	4	4	4	4	4	4	3	3	4
4	4	4	4	4	4	3	3	3	2	2	3	2	3	2	2	2	3	3	3	3
4	4	4	4	4	4	3	4	3	4	4	4	4	4	4	4	4	4	4	4	3
4	4	4	4	4	4	4	2	4	4	4	4	4	4	4	4	4	4	4	4	4
4	3	4	4	4	4	4	4	4	4	3	4	4	4	4	4	3	4	4	4	4
3	4	4	4	4	2	3	4	2	3	4	4	4	4	4	3	4	4	3	3	2
4	5	4	4	5	4	4	4	5	4	5	4	5	4	4	4	5	4	5	4	4
4	4	3	4	4	4	4	4	3	4	4	3	4	3	2	4	4	3	3	4	4
4	4	4	3	4	3	4	4	4	4	4	4	3	4	4	4	4	4	3	4	3
4	4	4	4	3	4	4	4	4	4	4	4	4	4	4	4	4	4	2	4	4
4	4	4	3	3	3	3	3	3	4	4	4	3	3	3	4	4	4	4	4	4
3	4	3	4	4	5	4	4	3	3	4	3	4	5	4	3	4	3	4	4	4
4	4	4	4	5	4	4	3	4	4	4	4	4	4	4	4	4	4	4	4	4
4	5	4	4	3	4	3	3	3	4	5	4	3	3	2	4	5	4	2	3	3
4	4	3	3	3	4	3	4	3	3	4	4	3	4	3	4	4	3	3	3	4
4	4	4	5	4	4	4	4	4	4	4	4	3	4	4	4	4	4	4	4	4
4	4	4	4	4	4	4	4	4	4	4	4	4	4	4	4	4	4	4	4	4
3	4	3	4	5	4	4	3	3	2	4	4	3	4	4	3	4	3	4	3	4
3	4	5	4	3	3	2	2	5	2	4	3	3	3	5	3	4	5	2	3	3
4	4	4	4	4	4	4	4	4	4	4	4	4	4	4	4	4	4	4	4	4
4	4	3	3	4	5	3	4	4	4	4	4	4	4	3	4	4	3	4	3	4
4	4	4	4	5	5	4	5	4	4	5	5	4	4	5	4	4	4	5	4	4
4	4	4	4	4	4	4	4	4	3	4	4	4	4	4	4	4	4	4	4	4
4	4	5	3	3	3	2	2	3	3	2	3	3	3	3	5	4	4	3	3	3
3	4	4	3	4	4	3	4	4	3	4	4	3	4	4	3	4	4	3	4	4
4	4	3	4	3	4	4	4	3	4	4	4	3	4	4	4	3	3	4	4	4
5	5	5	5	5	5	5	5	5	5	5	5	5	5	5	5	5	5	5	5	5
2	2	2	5	5	5	3	4	3	3	4	4	3	4	3	4	4	4	2	2	4
3	4	3	5	5	5	4	4	2	4	4	4	4	4	4	3	4	3	4	3	4
3	4	3	5	5	5	4	3	5	4	5	5	3	3	3	3	4	3	3	2	3
4	4	4	4	4	4	2	4	2	4	4	4	4	4	4	4	4	4	3	3	4
4	4	5	2	2	2	4	4	4	4	4	4	4	4	4	4	4	5	4	4	4
3	3	3	4	4	4	2	2	3	2	3	2	2	3	3	3	3	3	2	2	2
4	4	4	5	5	5	4	3	4	4	5	4	4	4	4	4	4	4	4	4	4
4	4	2	4	4	4	2	2	3	2	3	3	4	4	3	4	4	2	2	2	2
3	4	3	4	4	4	3	3	4	4	4	4	3	4	4	3	4	3	4	3	3
4	4	4	4	4	4	4	4	3	3	3	4	4	4	4	4	4	4	4	4	3
4	4	4	4	4	4	5	3	2	3	3	4	2	3	3	4	4	4	3	4	4
3	3	3	4	4	4	3	3	4	3	4	4	2	4	3	3	3	3	4	3	4
4	4	5	4	4	3	4	4	5	4	4	5	3	4	4	4	4	5	4	4	4
4	4	4	4	5	4	4	4	4	4	4	4	4	4	4	4	4	4	4	4	4
2	2	2	2	4	2	4	4	3	2	2	2	2	2	2	2	2	2	2	3	2
4	4	4	5	5	5	4	4	4	4	5	5	3	3	4	4	4	4	5	5	5
4	4	3	5	5	5	4	5	4	3	3	4	3	4	4	4	4	3	4	3	3
3	3	4	3	3	2	3	4	4	4	4	4	2	4	4	3	3	4	5	5	4
4	4	4	3	4	4	4	4	4	4	4	4	4	5	4	4	4	4	4	4	4
4	4	4	3	3	4	3	3	4	3	4	4	3	4	3	4	4	4	3	4	4
4	3	3	3	5	4	3	3	3	2	3	3	2	3	3	4	3	3	2	2	2
4	3	5	4	3	5	4	3	5	4	3	4	3	4	5	4	3	5	3	4	4
4	4	5	5	2	4	5	4	4	4	5	5	4	4	4	4	4	5	4	5	5
2	2	5	4	4	5	3	3	3	3	3	3	3	3	3	3	3	3	3	3	3
3	3	3	3	3	3	3	3	3	3	3	3	3	3	3	3	3	3	3	3	3
4	3	4	4	4	5	5	5	5	5	5	5	4	4	4	5	5	5	5	5	5
3	4	4	4	3	4	4	3	3	2	3	3	2	4	4	3	4	4	2	2	3
4	4	4	4	4	4	3	4	4	3	4	4	3	4	4	4	4	4	4	4	4
4	5	4	4	4	5	3	4	4	3	4	4	4	4	3	3	4	4	4	4	3
4	4	4	5	4	4	3	4	4	3	4	4	3	4	4	4	4	4	4	3	4
4	4	3	5	4	3	5	2	4	5	2	3	4	4	5	4	5	5	3	4	5
3	4	4	4	4	4	4	4	4	3	4	4	4	4	3	4	3	3	4	3	4
4	4	4	4	4	4	4	4	3	3	4	5	3	3	3	5	4	3	3	4	5
5	5	5	5	5	5	5	5	5	5	5	5	5	5	5	5	5	5	5	5	5
5	5	5	5	5	5	5	5	5	5	5	5	5	5	5	5	5	5	5	5	5
4	5	3	5	5	4	4	5	5	4	4	4	5	4	5	5	5	4	4	5	5
4	4	4	4	4	5	5	5	4	3	4	4	4	5	4	4	4	5	5	2	3
3	3	3	2	4	3	3	3	3	2	4	3	3	3	3	2	4	3	4	3	3
4	4	4	4	4	4	3	3	3	2	4	4	4	4	4	4	4	4	4	4	4
4	5	5	5	4	5	4	5	5	5	5	5	5	4	5	5	4	5	4	4	4
4	5	5	4	2	1	3	4	4	3	5	4	4	4	3	4	2	1	4	4	5
4	3	3	4	5	4	2	2	2	2	2	2	5	5	4	4	5	4	4	3	2
4	4	4	4	4	4	4	4	4	4	4	4	4	4	4	4	4	4	4	4	4
5	5	5	4	3	4	4	4	5	4	3	3	4	4	3	4	3	4	4	3	4
4	4	4	4	4	4	4	4	4	4	4	4	4	4	4	4	4	4	4	4	4
3	4	3	4	3	3	2	3	2	2	3	2	3	3	3	4	3	3	2	3	3
4	4	4	4	4	5	4	4	3	4	4	4	4	4	4	4	4	5	4	4	4
4	4	4	4	4	4	4	4	4	4	4	4	4	4	4	4	4	4	4	4	4
3	4	3	4	3	4	3	4	4	3	2	2	4	5	3	4	3	4	2	4	4
4	4	4	4	5	4	4	4	4	4	4	4	4	4	4	4	5	4	4	5	4
3	3	3	3	3	3	3	3	3	3	3	3	3	3	3	3	3	3	4	4	4
3	4	3	4	3	4	4	3	4	4	4	4	4	3	4	4	3	4	4	4	4
3	4	3	4	4	3	4	3	4	4	4	4	4	4	4	4	4	3	4	5	2
4	4	4	4	2	3	3	3	4	4	4	4	4	4	4	4	2	3	3	4	4
4	4	4	4	4	4	4	4	4	3	4	5	5	4	5	4	4	4	4	4	4
4	4	5	4	5	5	4	4	5	5	5	5	5	4	4	4	5	5	4	4	4
3	4	4	4	5	5	4	4	3	3	3	4	4	3	4	4	5	5	4	4	4
4	4	4	4	4	4	3	3	3	3	3	3	3	3	3	4	4	4	4	4	4
4	4	4	5	4	3	2	4	2	4	4	4	4	5	4	5	4	3	3	2	4
2	3	3	3	2	4	2	4	2	2	4	3	3	3	4	3	2	4	3	3	3
4	4	4	4	4	4	4	4	4	4	4	4	4	4	4	4	4	4	4	4	4
4	5	5	5	4	4	3	4	4	3	4	4	4	4	4	5	4	4	4	4	4
3	2	3	4	2	3	3	4	3	1	5	3	4	2	5	3	4	3	3	2	4
4	4	4	4	4	4	4	4	4	4	4	4	4	4	4	4	4	4	4	4	4
4	4	4	4	4	4	4	4	4	4	4	4	4	4	4	4	4	4	4	4	4
4	4	4	4	5	4	4	4	4	4	4	4	4	4	4	4	4	4	4	3	4
4	4	3	5	4	4	3	5	5	4	3	3	3	3	3	3	5	5	5	3	3
3	4	4	4	3	4	4	4	4	4	4	4	4	4	4	4	4	4	3	4	4
2	2	3	3	4	2	2	2	3	3	4	3	3	2	3	2	2	3	3	3	3
5	4	4	4	4	4	4	4	4	4	4	4	4	4	4	4	4	4	4	4	4
4	4	5	5	5	3	3	4	5	5	4	5	3	4	3	3	4	5	3	4	5
3	4	2	3	5	3	5	3	2	2	3	2	2	2	2	5	3	2	5	5	5
3	4	3	3	3	5	5	4	5	4	5	5	4	5	5	5	4	5	3	2	2
3	4	3	3	3	4	4	4	3	3	3	3	3	3	3	4	4	3	3	3	3
3	4	4	4	4	3	3	4	3	3	3	4	2	3	3	3	4	3	4	4	4
3	3	4	4	4	4	4	4	4	3	3	3	4	4	4	4	4	4	4	5	5
4	4	5	4	4	3	3	4	4	4	4	4	3	4	3	3	4	4	4	4	4
5	4	4	4	5	4	2	4	4	2	4	5	4	2	2	4	4	5	4	4	4
4	4	4	4	3	4	3	4	3	2	3	3	2	4	4	3	4	4	3	3	3
4	4	4	4	4	4	4	4	4	4	4	4	4	4	4	4	4	4	4	4	4
5	4	4	4	4	4	4	4	3	4	4	4	4	4	4	4	4	4	4	4	4
4	5	4	4	4	3	4	5	4	4	4	4	4	3	4	4	5	4	4	3	4
3	4	4	4	4	4	4	4	4	3	4	4	3	3	4	4	4	4	4	4	4
3	4	3	3	4	4	3	4	4	4	4	4	4	4	4	4	4	4	4	4	4
4	4	4	4	4	4	4	2	4	3	4	4	4	4	4	4	4	4	4	4	4
5	4	4	4	5	4	2	2	3	4	5	4	3	2	4	5	4	5	3	2	4
2	4	5	5	4	4	4	4	3	3	4	4	3	4	4	4	4	3	4	4	4
4	4	4	4	4	4	4	4	4	4	4	4	4	4	4	4	4	4	4	4	4
4	4	4	5	4	4	3	4	4	4	4	5	4	5	4	3	4	4	4	4	5
4	4	3	4	5	4	4	4	4	4	4	5	4	4	3	4	4	4	4	4	3
4	5	4	5	5	4	4	5	4	4	4	5	5	4	4	4	5	4	4	5	5
5	5	4	3	2	4	3	4	3	2	4	4	3	3	4	3	4	3	4	2	5
4	3	4	5	4	3	3	3	4	4	4	5	4	3	3	3	3	4	3	3	4
4	4	5	4	4	4	3	5	5	4	5	5	3	5	5	3	5	5	4	4	4
4	4	4	4	4	4	4	4	4	4	4	4	4	4	4	4	4	4	4	4	4
4	4	4	4	4	4	4	4	4	4	4	4	4	4	4	4	4	4	4	4	4
4	4	4	4	4	4	4	4	4	4	4	4	4	4	4	4	4	4	4	4	4
3	4	4	4	4	4	4	4	3	3	3	2	4	2	4	4	4	3	4	4	4
5	4	4	5	4	5	5	5	5	5	4	5	4	5	5	5	5	5	4	4	5
3	3	3	3	3	3	3	3	3	3	3	3	4	4	4	3	3	3	3	3	3
3	4	3	3	4	3	3	2	4	3	4	4	3	4	4	3	2	4	4	4	4
5	4	4	4	4	4	4	4	4	4	4	4	3	4	4	4	4	4	4	4	4
4	4	4	5	4	5	3	4	3	2	5	5	3	3	3	3	4	3	4	3	5
2	5	5	5	5	5	5	5	5	5	5	5	5	5	5	5	5	5	5	5	5
2	4	3	3	4	3	3	3	4	2	4	2	2	2	2	2	2	2	2	2	4
4	5	3	4	5	4	5	4	5	5	4	4	4	4	4	4	4	4	4	4	4
4	4	4	4	4	3	4	3	4	3	4	4	3	3	4	4	3	4	3	3	4
5	4	5	5	4	4	5	4	5	5	4	4	5	4	5	5	5	4	5	4	5
3	3	3	5	5	4	5	4	4	4	5	5	4	4	4	4	5	5	4	4	2
5	5	5	4	4	4	4	4	4	4	4	4	4	4	4	4	4	4	4	4	4
4	4	4	4	4	4	4	4	4	3	4	4	4	4	4	4	3	4	4	4	4
4	4	4	4	4	4	3	4	3	3	4	4	3	4	3	4	3	4	4	3	4
4	4	3	5	4	4	4	3	3	4	5	4	4	3	3	3	2	3	4	3	4
4	4	4	4	4	4	4	5	4	4	4	4	4	4	4	4	4	4	4	4	4
3	3	4	3	3	3	3	3	4	2	2	3	4	3	4	3	2	3	3	3	3
4	4	4	4	4	4	4	4	4	4	4	4	4	4	4	4	4	4	4	4	4
4	4	4	3	4	3	3	3	3	3	3	3	3	3	3	3	3	4	3	3	3
3	4	4	3	3	4	3	3	3	3	3	3	4	4	4	4	5	4	4	4	4
3	4	3	4	4	3	4	4	4	4	4	3	4	4	4	3	4	4	4	4	4
4	4	4	4	4	4	3	4	3	4	4	4	3	4	4	3	4	3	4	4	4
2	2	2	4	4	4	2	2	2	2	2	2	2	2	2	2	2	2	2	2	2
4	4	4	4	3	5	4	4	4	4	5	5	4	5	4	4	4	4	4	3	3
4	5	5	4	4	4	5	5	4	4	5	4	4	5	5	5	5	4	4	5	4
3	3	4	3	4	3	4	4	3	4	3	4	3	3	3	4	4	3	3	4	4
3	4	4	3	4	3	3	3	3	4	4	4	4	4	3	3	3	3	3	3	4
3	4	3	4	4	4	3	3	4	2	4	4	3	4	4	3	3	4	3	3	4
3	3	3	4	4	4	4	4	4	4	4	4	4	4	4	4	4	4	4	4	4
4	4	4	4	4	4	2	2	2	3	3	3	4	4	3	2	2	2	4	4	4
4	4	3	4	3	3	4	3	3	3	3	3	4	4	2	4	3	3	3	4	4
3	3	4	3	3	4	3	4	3	4	4	3	2	2	2	3	4	3	2	2	4
2	2	3	3	3	3	2	2	2	2	2	2	2	2	2	2	2	2	2	2	2
4	3	3	3	4	4	5	4	4	5	5	4	4	4	3	5	4	4	5	5	5
4	4	3	4	5	4	4	2	3	4	4	4	4	2	4	4	4	4	5	4	4
3	4	4	5	3	5	3	4	4	3	3	3	3	4	4	4	4	4	5	4	4
4	5	4	5	5	4	4	4	5	4	4	4	4	5	4	4	4	4	4	2	4
3	3	4	2	4	2	3	4	2	2	4	3	3	4	3	3	2	3	2	2	2
3	3	3	3	3	3	3	3	3	3	3	3	3	3	3	3	3	3	3	3	3
4	4	4	4	5	4	4	4	4	4	4	4	3	4	4	4	4	5	4	4	4
4	4	4	4	4	4	4	4	4	4	4	4	4	3	3	3	3	4	3	3	4
3	4	4	3	3	4	3	5	5	4	4	4	4	4	3	4	5	3	5	2	5
3	3	3	3	3	3	3	3	3	3	3	3	3	3	3	3	3	3	3	3	3
4	4	5	4	4	3	3	4	3	3	5	5	4	4	4	4	4	4	4	4	5
4	4	4	4	4	4	4	4	4	4	4	4	4	4	4	4	4	4	4	4	4
3	4	4	3	4	4	3	4	4	4	3	4	3	2	4	4	2	3	5	4	4
4	5	4	4	5	4	3	4	3	4	4	4	3	4	4	4	4	4	4	4	4
4	4	4	4	2	2	2	3	2	2	4	4	4	4	3	3	4	4	4	2	2
4	5	4	5	4	5	5	4	5	4	5	5	4	5	4	5	4	4	4	4	3
4	4	3	3	4	3	4	3	3	4	4	3	3	3	4	4	4	4	4	4	4
5	4	4	4	4	4	4	4	4	4	4	4	4	4	4	4	4	4	4	5	4
3	3	3	4	3	3	3	4	3	4	3	3	4	3	4	3	4	4	4	3	3
4	4	4	4	4	4	4	5	4	2	4	4	2	4	4	4	4	5	4	4	5
4	4	4	4	4	4	4	4	4	4	4	4	4	4	4	4	4	4	4	4	4
3	4	4	4	4	4	2	4	2	4	4	4	3	4	4	4	4	4	4	4	4
4	4	4	4	4	4	4	3	3	4	4	4	4	4	4	4	4	4	4	4	4
3	4	4	4	2	3	3	3	3	3	3	3	4	4	4	4	4	4	4	4	4
3	3	3	3	3	3	3	3	3	3	3	3	3	3	3	3	3	3	3	3	3
2	4	4	3	3	3	3	3	3	3	3	3	3	3	3	3	3	3	3	3	3
4	4	5	3	3	3	3	4	2	4	4	4	5	5	5	4	4	4	4	4	5
3	4	3	4	3	5	3	4	3	3	3	3	3	3	3	3	4	4	3	4	4
4	4	5	5	5	5	5	5	5	5	5	5	5	5	5	5	5	5	5	5	5
4	4	4	2	3	2	2	2	2	2	2	2	4	4	4	1	3	3	2	4	4
4	4	3	4	2	4	4	4	4	2	4	4	4	4	2	4	2	4	4	3	4
4	4	3	3	4	2	2	4	5	4	4	4	4	3	4	3	3	4	4	4	5
4	4	4	4	5	5	4	4	4	3	4	4	3	4	4	4	4	4	4	4	4
3	2	4	3	3	3	4	3	4	1	3	4	4	5	5	3	3	4	4	4	4
4	4	4	2	4	4	2	4	4	5	3	5	4	4	4	4	4	5	5	3	4
3	3	3	2	2	2	2	2	2	2	2	2	3	3	3	1	1	4	2	2	2
4	4	5	5	3	4	5	3	5	3	4	4	2	4	4	4	5	4	4	4	5
2	2	2	2	2	2	2	2	2	2	2	2	2	2	2	2	2	2	2	2	2
4	4	4	4	4	4	4	4	4	4	4	4	4	4	4	4	4	4	4	4	4
4	4	4	4	4	4	4	4	4	4	4	4	4	4	4	4	4	4	4	4	4
3	4	3	5	4	3	3	3	4	1	3	4	4	5	4	3	4	5	4	3	4
4	5	4	4	3	1	4	5	4	3	2	4	3	3	4	4	4	4	3	3	3
4	5	4	4	4	5	5	4	4	4	5	4	4	4	5	4	4	5	3	5	4
5	5	5	5	5	5	5	5	5	5	5	5	5	5	5	5	5	5	5	5	5
4	4	4	4	4	4	3	3	4	4	4	4	4	4	4	4	4	4	4	4	4
4	3	2	4	3	4	2	2	4	2	4	2	4	2	3	4	3	3	2	2	4
3	3	3	3	3	4	4	4	4	3	3	3	3	3	3	3	3	3	4	4	4
4	4	4	3	3	4	3	3	4	3	3	3	3	3	3	4	4	4	3	3	3
5	4	4	4	4	3	4	4	4	4	4	3	4	4	4	4	4	3	4	4	3
3	4	4	4	4	3	3	2	4	2	4	4	4	4	4	4	4	4	3	3	4
4	4	4	4	4	4	3	3	3	2	2	3	2	3	2	2	2	3	3	3	3
4	4	4	4	4	4	3	4	3	4	5	4	4	4	4	4	4	4	4	4	3
4	4	4	4	4	4	4	2	4	4	4	4	4	4	4	4	4	4	4	4	4
4	3	4	4	4	4	4	4	4	4	4	5	4	4	4	4	3	4	4	4	4
3	4	4	4	4	2	3	4	2	3	4	3	4	4	4	3	4	4	3	3	2
4	5	4	4	5	4	4	4	5	4	5	4	5	4	4	4	5	4	5	4	4
4	4	3	4	4	4	4	4	3	3	4	4	4	3	2	4	4	3	3	4	4
4	4	4	3	4	3	4	4	4	3	4	4	3	4	4	4	4	4	3	4	3
4	4	4	4	3	4	4	4	4	4	4	4	4	4	4	4	4	4	2	4	4
4	4	4	3	3	3	3	3	3	4	4	4	3	3	3	4	4	4	4	4	4
3	4	3	4	4	5	4	4	3	4	4	4	4	5	4	3	4	3	4	4	4
4	4	4	4	5	4	4	3	4	3	3	4	4	4	4	4	4	4	4	4	4
4	5	4	4	3	4	3	3	3	2	3	3	3	3	2	4	5	4	2	3	3
4	4	3	3	3	4	3	4	3	3	4	4	3	4	3	4	4	3	3	3	4
4	4	4	5	4	4	4	4	4	4	4	4	3	4	4	4	4	4	4	4	4
4	4	4	4	4	4	4	4	4	4	4	4	4	4	4	4	4	4	4	4	4
3	4	3	4	5	4	4	3	3	2	4	4	3	4	4	3	4	3	4	3	4
3	4	5	4	3	3	2	2	5	2	4	3	3	3	5	3	4	5	2	3	3
4	4	4	4	4	4	4	4	4	4	4	4	4	4	4	4	4	4	4	4	4
4	4	3	3	4	5	3	4	4	4	4	4	4	4	3	4	4	3	4	3	4
4	4	4	4	5	5	4	5	4	4	5	5	4	4	5	4	4	4	5	4	4
4	4	4	4	4	4	4	4	4	3	4	4	4	4	4	4	4	4	4	4	4
4	4	5	3	3	3	2	2	3	3	2	3	3	3	3	5	4	4	3	3	3
3	4	4	3	4	4	3	4	4	3	4	4	3	4	4	3	4	4	3	4	4
4	4	3	4	3	4	4	4	3	4	4	4	3	4	4	4	3	3	4	4	4
5	5	5	5	5	5	5	5	5	5	5	5	5	5	5	5	5	5	5	5	5
2	2	2	2	2	3	3	4	3	3	4	4	3	4	3	4	4	4	2	2	4
3	4	3	4	4	4	4	4	2	4	4	4	4	4	4	3	4	3	4	3	4
3	4	3	4	3	4	4	3	5	4	5	5	3	3	3	3	4	3	3	2	3
4	4	4	2	4	4	2	4	2	4	4	4	4	4	4	4	4	4	3	3	4
4	4	5	4	5	4	4	4	4	4	4	4	4	4	4	4	4	5	4	4	4
3	3	3	2	2	2	2	2	3	2	3	2	2	3	3	3	3	3	2	2	2
4	4	4	5	4	4	4	3	4	4	5	4	4	4	4	4	4	4	4	4	4
4	4	2	4	4	5	2	2	3	2	3	3	4	4	3	4	4	2	2	2	2
3	4	3	4	4	4	3	3	4	4	4	4	3	4	4	3	4	3	4	3	3
4	4	4	4	3	3	4	4	3	3	3	4	4	4	4	4	4	4	4	4	3
4	4	4	3	4	2	5	3	2	3	3	4	2	3	3	4	4	4	3	4	4
3	3	3	3	3	3	3	3	4	3	4	4	2	4	3	3	3	3	4	3	4
4	4	5	4	4	3	4	4	5	4	4	5	3	4	4	4	4	5	4	4	4
4	4	4	4	5	4	4	4	4	4	4	4	4	4	4	4	4	4	4	4	4
2	2	2	2	4	2	4	4	3	2	2	2	2	2	2	2	2	2	2	3	2
4	4	4	5	5	5	4	4	4	4	5	5	3	3	4	4	4	4	5	5	5
4	4	3	4	5	4	4	5	4	3	3	4	3	4	4	4	4	3	4	3	3
3	3	4	3	3	4	3	4	4	4	4	4	2	4	4	3	3	4	5	5	4
4	4	4	3	4	4	4	4	4	4	4	4	4	5	4	4	4	4	4	4	4
